# Supplementary material for: Breadth of SARS-CoV-2 neutralization and protection induced by a nanoparticle vaccine
Source: Nat Commun. 2022 Oct 23;13:6309. doi: 10.1038/s41467-022-33985-4 (PMC9588772; doi:10.1038/s41467-022-33985-4)
Supplement: Supplementary file 3 — Source Data [file 41467_2022_33985_MOESM3_ESM.xlsx]

## Sheet: Figure 1b
Pseudovirus	RBD-scNP (n=5)	PBS (n=5)	RBD-scNP + 3M-052-Alum (n=5)	3M-052-Alum (n=5)	RBD-scNP + Alum (n=5)	Alum (n=5)	RBD-scNP + 3M-052-AF (n=5)	3M-052-AF (n=5)
WA-1	590.8	10	17062.5	10	4738.7	39.9	27454.7	10
	10	10	7119.4	10	4259.1	10	103927	10
	10	10	17385.7	10	15394.1	46.2	65867.7	104
	351.1	10	9198.4	10	18137.7	10	58241.6	44.7
	131	10	10567.6	10	20520.3	26	41993.2	41.1
Alpha	266.5	10	10842.2	10	4670.8	10	10036.9	10
	10	10	7044.3	10	3434.3	10	97764.8	10
	10	10	16637	10	11216.8	10	34988	10
	203.4	10	8523.8	10	13535.2	10	33432	44.7
	10	10	8436.6	10	15354.4	21	24773.2	10
Beta	89.2	10	1881.1	10	1757.2	27.4	3437.5	10
	10	10	1506.8	10	926.2	10	45021.3	10
	10	10	1703.8	10	2645.4	41.5	20126.1	10
	10	10	2230.3	10	3746.3	10	6456	21.3
	10	10	2035.1	10	3748	10	11107.1	10
Gamma	121.6	10	2477.7	10	1212.5	21.1	5879.3	10
	10	10	1446	10	820.9	10	40848.6	10
	10	10	2025.5	10	2641	26.4	16507	10
	46	10	4801.9	10	3075.4	10	9972.4	28.9
	10	10	2148.7	10	3145.5	10	12268.3	10
Epsilon	301.8	10	10250.7	10	3711.4	10	8340.3	10
	10	10	5249.8	10	2921.9	10	70607.7	10
	10	10	15395.3	10	10882.7	31.5	38727.9	10
	315.4	10	6096.1	10	11795.1	10	17764.8	64.7
	66.7	10	7490.3	10	12442.1	10	35828.2	10
Iota	182.6	10	4174.1	10	1774.5	27.1	5624.3	10
	10	10	2320.6	10	1135.7	10	46693.5	10
	10	10	5012	10	3203.2	10	20179.3	10
	62.4	10	4301.7	10	3344.6	10	8715.6	31.2
	10	10	2980.3	10	4788.6	10	13693.5	10
Kappa	129.5	10	5759	10	2119.3	10	21512.3	10
	10	10	4320.8	10	1487.6	10	48296.2	10
	10	10	6767.4	10	5206	10	45578.4	10
	48	10	5040	10	5533.5	10	16588.3	67.4
	10	10	4066.8	10	7008	10	17856.4	10
Delta	157.2	10	12709.2	10	1728.4	10	8371.8	10
	10	10	6520.2	10	1948.6	10	49021.3	10
	10	10	14061.6	10	5995.2	54.9	32873.2	10
	66.9	10	6816.2	10	5974.2	10	28431.7	37
	10	10	8752.3	10	6593.6	10	41965.7	10

## Sheet: Figure 1c
	RBD-scNP + 3M-052-Alum (n=5)		RBD-scNP + Alum (n=5)		RBD-scNP + 3M-052-AF (n=5)
Virus strain	D614G	BA.1	D614G	BA.1	D614G	BA.1
D614G vs. Omicron BA.1	45168	9351	42626	1195	18443	3104
	21216	8818	47940	7565	221295	45769
	87909	9737	8276	1742	127398	50741
	45608	9438	8593	633	30335	9279
	27492	1379	27072	7927	49892	8224
Virus strain	D614G	BA.2	D614G	BA.2	D614G	BA.2
D614G vs. Omicron BA.2	45168	1944	42626	1043	18443	1036
	21216	5103	47940	4472	221295	33407
	87909	6486	8276	1548	127398	18976
	45608	5150	8593	460	30335	1885
	27492	5940	27072	1738	49892	5773
Virus strain	D614G	BA.2.12.1	D614G	BA.2.12.1	D614G	BA.2.12.1
D614G vs. Omicron BA.2.12.1	45168	2730	42626	341	18443	614
	21216	2051	47940	152	221295	25110
	87909	3817	8276	437	127398	8722
	45608	1169	8593	404	30335	1154
	27492	6808	27072	246	49892	6924
Virus strain	D614G	BA.4/5	D614G	BA.4/5	D614G	BA.4/5
D614G vs. Omicron BA.4/5	45168	951	42626	214	18443	341
	21216	1776	47940	304	221295	5884
	87909	2109	8276	55	127398	3790
	45608	6239	8593	117	30335	696
	27492	5775	27072	264	49892	1081
Virus strain	D614G	PMS20	D614G	PMS20	D614G	PMS20
PMS20	45168	2046	42626	2041	18443	3158
	21216	765	47940	2066	221295	17933
	87909	1508	8276	793	127398	8399
	45608	3094	8593	395	30335	3464
	27492	1520	27072	1793	49892	7852

## Sheet: Figure 1d
Virus strain	RBD-scNP + 3M-052-Alum (n=5)	RBD-scNP + Alum (n=5)	RBD-scNP + 3M-052-AF (n=5)	PBS (n=5)
SARS-CoV-1	20	2191	2770	5635
	20	2253	1843	9084
	20	4383	783	19224
	20	1921	1384	7980
	20	4449	3388	5322

## Sheet: Figure 1e
Virus strain	RBD-scNP (n=5)	PBS (n=5)	RBD-scNP + 3M-052-Alum (n=5)	3M-052-Alum (n=5)	RBD-scNP + Alum (n=5)	Alum (n=5)	RBD-scNP + 3M-052-AF (n=5)	3M-052-AF (n=5)
BAL Day 2	36084.2	52716.7	150	51167.7	692.405	2778915	174.715	1103517
	186006	2.11682e+06	150	28863.1	150	169282	150	5194807
	265754	444179	150	102873	2220.85	39990	150	599947
	2735.84	63948.4	150	1667492	150	7703050	150	4237440
	3597.05	584844	150	741063	150	417617	150	1984249
BAL Day 4	150	10676.1	150	1483179	150	47944.3	150	9928.61
	14374.9	81652	150	208842	150	7159.47	150	62629.2
	531.253	565.686	150	83016.9	150	544.191	150	9694.45
	316.154	3135.72	150	751507	150	377338	150	51627
	150	106842	150	15495.7	150	27517.3	150	23758.3
Nasal swab Day 2	100156	5.44357e+06	150	683342	150	20563.1	150	197214
	52490.4	1.28156e+06	150	196799	150	202685	150	980297
	743229	2.05442e+06	150	167151	150	153726	150	7614051
	415183	1.24144e+06	150	329474	150	49959.8	150	18223.9
	77845.6	187132	150	701761	150	6151.62	150	40928
Nasal swab Day 4	9085.42	143617	150	722475	150	404.46	150	9224.22
	13857.2	697.101	150	327845	150	21688	150	48151.7
	713209	21901.5	150	193525	150	44130.8	150	994184
	397511	2094.49	150	204254	150	340368	150	11542.4
	18145.4	467.981	150	128925	150	633.631	150	3842.62

## Sheet: Figure 1f
	RBD-scNP (n=5)	PBS (n=5)	RBD-scNP + 3M-052-Alum (n=5)	3M-052-Alum (n=5)	RBD-scNP + Alum (n=5)	Alum (n=5)	RBD-scNP + 3M-052-AF (n=5)	3M-052-AF (n=5)
H&E	5	3	5	7	4	11	3	5
	7	8	8	9	8	6	4	8
	5	5	7	5	5	5	3	6
	7	4	5	6	8	4	4	7
	6	7	7	6	6	10	5	5

## Sheet: Figure 1g
	RBD-scNP (n=5)	PBS (n=5)	RBD-scNP + 3M-052-Alum (n=5)	3M-052-Alum (n=5)	RBD-scNP + Alum (n=5)	Alum (n=5)	RBD-scNP + 3M-052-AF (n=5)	3M-052-AF (n=5)
IHC	0	8	0	4	0	11	6	0
	0	12	0	9	0	3	12	0
	2	7	0	0	2	4	4	0
	1	4	0	5	0	10	10	0
	0	10	0	5	0	9	9	0

## Sheet: Figure 2c
Week post-immunization	RBD-scNP (n=5)					NTD-scNP (n=5)					S2P-scNP (n=5)
0	33	46	24	20	20	130	81	103	85	82	20	49	24	26	20
2	1336	3001	1417	2594	1049	20	54	62	20	20	11963	445	1077	367	745
6	40981	160774	40036	89427	25227	20	20	20	20	20	32686	10393	16184	23572	9646
10	45168	21216	87909	45608	27492	20	20	29	20	31	26253	21161	12643	19628	22825

## Sheet: Figure 2d
Virus	RBD-scNP (n=5)	NTD-scNP (n=5)	S2P-scNP (n=5)
WA-1 live virus MN assay	903.5	1010	4715
	2215	359.2	2571
	1147	1759	1468
	1253	552.6	480.1
	1481	1042	1398

## Sheet: Figure 2e
Pseudovirus	RBD-scNP (n=5)	S2P-scNP (n=5)	PBS (n=5)
WA-1	17062.5	12928.9	10
	7119.4	7880.7	10
	17385.7	11940.4	10
	9198.4	10393.4	10
	10567.6	8136.4	10
Alpha	10842.2	10351.7	10
	7044.3	7552.9	10
	16637	9051.2	10
	8523.8	8585.5	10
	8436.6	5752.2	10
Beta	1881.1	2565.6	10
	1506.8	721.5	10
	1703.8	1635	10
	2230.3	1021	10
	2035.1	838	10
Gamma	2477.7	2953.6	10
	1446	850.1	10
	2025.5	2186	10
	4801.9	2138.8	10
	2148.7	1889.1	10
Epsilon	10250.7	12928.9	10
	5249.8	7880.7	10
	15395.3	11940.4	10
	6096.1	10393.4	10
	7490.3	8136.4	10
Iota	4174.1	4904.9	10
	2320.6	1607	10
	5012	3270.6	10
	4301.7	2293	10
	2980.3	2429.4	10
Kappa	5759	5456.8	10
	4320.8	2099.9	10
	6767.4	1858.9	10
	5040	3090.6	10
	4066.8	1763.7	10
Delta	12709.2	11159.9	10
	6520.2	4795.2	10
	14061.6	6712.9	10
	6816.2	4937.9	10
	8752.3	4006	10

## Sheet: Figure 2f
	RBD-scNP (n=5)		NTD-scNP (n=5)		S2P-scNP (n=5)
Virus strain	D614G	BA.1	D614G	BA.1	D614G	BA.1
D614G vs. Omicron BA.1	45168	9351	20	44	26253	12632
	21216	8818	20	20	21161	4382
	87909	9737	29	20	12643	673
	45608	9438	20	23	19628	2869
	27492	1379	31	34	22825	1766
Virus strain	D614G	BA.2	D614G	BA.2	D614G	BA.2
D614G vs. Omicron BA.2	45168	1944	20	20	26253	6637
	21216	5103	20	20	21161	1623
	87909	6486	29	20	12643	644
	45608	5150	20	20	19628	732
	27492	5940	31	20	22825	2313
Virus strain	D614G	PMS20	D614G	PMS20	D614G	PMS20
PMS20	45168	2046	42626	45.8918	18443	303.632
	21216	765	47940	20	221295	214.633
	87909	1508	8276	25.8576	127398	397.64
	45608	3094	8593	23.5616	30335	171.461
	27492	1520	27072	36.8262	49892	473.809

[truncated: 54 more sheets: Figure 2g, Figure 2h, Figure 2i, Figure 2j, Figure 3b, Figure 3c, Figure 3d, Figure 3e, Figure 3f, Figure 3g, Figure 3h, Figure 4b, Figure 4c, Figure 4d, Figure 4e, Figure 4f, Figure 4g, Figure 4h, Figure 4i, Figure 4j …]
